# Supplementary material for: Dermonecrosis caused by a spitting cobra snakebite results from toxin potentiation and is prevented by the repurposed drug varespladib
Source: Proc Natl Acad Sci U S A. 2024 Apr 30;121(19):e2315597121. doi: 10.1073/pnas.2315597121 (PMC11087757; doi:10.1073/pnas.2315597121)
Supplement: Supplementary file 2 — Dataset S01 (XLSX) [file pnas.2315597121.sd01.xlsx]

## Sheet: Fig 1
Figure 1
Panel E
			Lesion Area (mm^2)
			Mouse 1	Mouse 2	Mouse 3
N. nigricollis (NGA)	75 ug	T	6.08	7.81	4.07
		D	0	2.76	0
	100 ug	T	6.93	5.41	7.56
		D	3.74	0	3.19
N. nigricollis (TZA)	75 ug	T	9.03	5.17	6.6
		D	3.74	0	1.95
	100 ug	T	ND	ND	ND
		D	ND	ND	ND
N. mossambica	75 ug	T	4.65	7.94	9.44
		D	0	3.57	4.65
	100 ug	T	9.65	6.76	11.94
		D	3.57	3.19	5.17
ND, not determined
