# Supplementary material for: Dermonecrosis caused by a spitting cobra snakebite results from toxin potentiation and is prevented by the repurposed drug varespladib
Source: Proc Natl Acad Sci U S A. 2024 Apr 30;121(19):e2315597121. doi: 10.1073/pnas.2315597121 (PMC11087757; doi:10.1073/pnas.2315597121)
Supplement: Supplementary file 3 — Dataset S02 (XLSX) [file pnas.2315597121.sd02.xlsx]

## Sheet: Fig 2
Figure 2
Panel A
N. nigricollis (TZA) MTT
Conc. (ug/mL)	% viability
	Trial 1	Trial 2	Trial 3
150	-0.883303	0.0975461	0.654109
100	0.565314	0.0167657	0.823426
66.7	0.565314	0.0487731	0.823426
44.4	1.05996	0.536504	1.441
29.6	3.56854	2.04847	7.90489
19.8	97.0927	89.0108	103.258
13.2	111.367	100.375	116.885
8.8	109.918	108.496	112.604
Panel B
Combined CTx MTT
Conc. (ug/mL)	% viability
	Trial 1	Trial 2	Trial 3
46.67		1.15917	0.11502
35	2.8169	25.4736	2.84168
26.25	88.4074	68.1086	15.1556
19.69	96.533	75.5725	79.161
14.77	93.4995	82.0187	96.2111
11.07	100.542	89.8219	100.947
8.31	117.876	87.1077	94.5873
6.23	91.9827	90.2742	98.7821
4.67	95.3413
Panel C
CTx 1 MTT					CTx 1v MTT					CTx 3 MTT					CTx 4 MTT
Conc. (ug/mL)	% viability				Conc. (ug/mL)	% viability				Conc. (ug/mL)	% viability				Conc. (ug/mL)	% viability
	Trial 1	Trial 2	Trial 3			Trial 1	Trial 2	Trial 3			Trial 1	Trial 2	Trial 3			Trial 1	Trial 2	Trial 3
150	1.90936	4.0549	2.59222		150	2.08099	2.84599	1.82416		150	1.43738	1.94667	13.5224		150	5.49358	4.98667	13.3836
100	17.0126	17.3026	8.914		100	15.7683	14.3811	8.76629		100	1.5661	1.62667	1.79462		100	4.34209	2.64	3.65771
66.7	56.2296	59.4635	36.4167		66.7	53.1832	54.376	43.3588		66.7	1.35157	2.42667	1.38104		66.7	5.10975	5.57333	10.7845
44.4	71.5044	77.0936	61.0243		44.4	75.9238	84.1959	66.6962		44.4	1.09413	4.29333	1.38104		44.4	38.3111	32.9333	41.3038
29.6	76.8678	87.0168	89.8268		29.6	86.5648	80.5188	90.2404		29.6	18.9434	20.1333	1.46967		29.6	63.5001	59.7067	72.2842
19.8	87.6803	78.8566	78.8966		19.8	87.1226	91.9028	87.1386		19.8	64.8109	59.3333	44.57		19.8	78.0856	67.28	88.4243
13.2	100.424	88.5279	84.7753		13.2	82.2741	96.9903	79.0739		13.2	78.3695	78.16	73.9338		13.2	89.0728	78.6933	98.9048
8.8	93.7302	88.0242	82.5597		8.8	145.733	98.0481	75.0268		8.8	120.032	82.2667	79.7829		8.8	88.641	84.1333	96.1798
Panel D
CTx + PLA2s MTT
Conc. (ug/mL)	% viability
	Trial 1	Trial 2	Trial 3
35	0.747384	0.521789	2.17687
26.25	22.272	1.6055	5.30612
19.69	73.6921	8.1422	138.413
14.77	78.5949	118.807	136.78
11.07	74.7683	108.83	142.585
8.31	79.3124	111.239	150.658
6.23	72.855	101.032	138.503
4.67	75.0075	98.0505	132.925
Panel E
Combined PLA2s MTT
Conc. (ug/mL)	% viability
	Trial 1	Trial 2	Trial 3
500	32.5166	65.7407	30.1358
50	91.4596	84.0278	79.7146
5	76.7588	81.8287	84.0468
0.5	83.6192	84.6065	88.5852
Panel F
Acidic PLA2 MTT					Basic PLA2 MTT
Conc. (ug/mL)	% viability				Conc. (ug/mL)	% viability
	Trial 1	Trial 2	Trial 3			Trial 1	Trial 2	Trial 3
150	110.59	103.935	98.3503		150	81.0519	85.426	72.8321
100	111.049	109.886	81.0729		100	82.3945	86.7673	76.2081
66.7	107.021	109.422	86.6642		66.7	88.8956	94.2539	76.0434
44.4	112.921	113.739	83.6419		44.4	89.6023	98.1314	79.0489
29.6	109.565	106.301	81.5263		29.6	93.9834	96.1317	91.8121
19.8	107.516	109.959	75.6328		19.8	93.2415	100.058	86.0069
13.2	103.346	109.715	82.3322		13.2	94.3721	102.984	109.392
8.8	107.551	106.667	81.9292		8.8	99.2833	95.9122	104.493
Panel G
Data used from panels A, B, and D
Panel H		IC50 values (ug/mL)
		Trial 1	Trial 2	Trial 3
N. nigricollis (TZA)		23.04	22.21	23.51
CTx + PLA2s		24.25	21.5	22.01
Combined CTx		27.96	30	23.07
CTx 1		59.95	73.6	56.56
CTx 1v		32.42	66.61	61.43
CTx 3		18.64	23.55	20.19
CTx 4		37.34	35.92	38.35
Combined PLA2s		>150	>150	>150
Acidic PLA2		>150	>150	>150
Basic PLA2		>150	>150	>150
Panel I
N. nigricollis (TZA) PI
Conc. (ug/mL)	% death
	Trial 1	Trial 2	Trial 3
150	50.8862	79.3942	102.397
100	51.214	84.8386	103.119
66.7	52.678	81.6223	116.099
44.4	49.6507	90.4533	101.055
29.6	50.3408	92.5668	105.366
19.8	53.2051	45.8947	76.7377
13.2	29.3873	42.7178	65.0201
8.8	29.6625	43.0392	65.1476
Panel J
Combined CTx PI
Conc. (ug/mL)	% death
	Trial 1	Trial 2	Trial 3
46.67		93.5013	69.16
35	94.2102	73.7784	64.8191
26.25	11.9677	25.3091	64.9697
19.69	7.22431	14.8366	12.2701
14.77	5.05109	18.6756	12.8939
11.07	4.25967	11.7933	7.09556
8.31	16.1653	7.54076	4.083
6.23	4.65666	6.01135	7.16727
4.67	4.32811
Panel K
CTx + PLA2s PI
Conc. (ug/mL)	% death
	Trial 1	Trial 2	Trial 3
35	89.066	77.6046	104.315
26.25	91.9797	75.2019	98.3498
19.69	13.0039	82.5067	41.9069
14.77	13.6078	30.2618	42.4198
11.07	17.4625	30.6428	42.2374
8.31	13.8787	29.9034	43.0422
6.23	9.8595	29.6788	42.7939
4.67	13.6843	30.9661	71.6732
Panel L
Combined PLA2s PI
Conc. (ug/mL)	% death
	Trial 1	Trial 2	Trial 3
500	48.7502	23.0464	11.6704
50	7.26091	7.94418	6.75944
5	6.49848	8.08416	6.42779
0.5	9.49814	8.90848	7.63246
0.05	6.98293	8.7348	7.22732
0.005	6.90517	9.6369	7.22642
0.0005	7.26538	13.5848	9.48248
5e-05	6.26877	17.9346	5.2796
Panel M		EC50 values (ug/mL)
		Trial 1	Trial 2	Trial 3
N. nigricollis (TZA)		23.85	20.86	25.5
CTx + PLA2s		21.17	21.67	25.59
Combined CTx		28.01	30.17	22.23
Combined PLA2s		>150	>150	>150
