# Supplementary material for: Dermonecrosis caused by a spitting cobra snakebite results from toxin potentiation and is prevented by the repurposed drug varespladib
Source: Proc Natl Acad Sci U S A. 2024 Apr 30;121(19):e2315597121. doi: 10.1073/pnas.2315597121 (PMC11087757; doi:10.1073/pnas.2315597121)
Supplement: Supplementary file 5 — Dataset S04 (XLSX) [file pnas.2315597121.sd04.xlsx]

## Sheet: Fig 4
Figure 4
Panel A
Venom					Venom + varespladib
Conc. (ug/mL)	% viability				Conc. (ug/mL)	% viability
	Trial 1	Trial 2	Trial 3			Trial 1	Trial 2	Trial 3
150	-0.883303	0.0975461	0.654109		150	0.501505	0.077387	-0.01614
100	0.565314	0.0167657	0.823426		100	0.902708	-0.17025	0.112994
66.7	0.565314	0.0487731	0.823426		66.7	0.180542	-0.23216	-0.46812
44.4	1.05996	0.536504	1.441		44.4	0.260782	-0.04643	0.758676
29.6	3.56854	2.04847	7.90489		29.6	53.8616	37.7186	59.8386
19.8	97.0927	89.0108	103.258		19.8	92.6179	87.2466	66.6182
13.2	111.367	100.375	116.885		13.2	105.858	81.3032	71.5254
8.8	109.918	108.496	112.604		8.8	105.216	80.8698	79.661
Panel B
Combined CTx					Combined CTx + varespladib
Conc. (ug/mL)	% viability				Conc. (ug/mL)	% viability
	Trial 1	Trial 2	Trial 3			Trial 1	Trial 2	Trial 3
46.67		1.15917	0.11502		46.67	16.4523	32.3581	25.1851
35	2.8169	25.4736	2.84168		35	42.2321	68.9439	57.7562
26.25	88.4074	68.1086	15.1556		26.25	59.6748	88.1048	64.5336
19.69	96.533	75.5725	79.161		19.69	73.2742	93.7631	85.6555
14.77	93.4995	82.0187	96.2111		14.77	82.3208	101.672	86.3793
11.07	100.542	89.8219	100.947		11.07	91.7221	104.051	92.1698
8.31	117.876	87.1077	94.5873		8.31	97.0436	98.9712	97.1706
6.23	91.9827	90.2742	98.7821		6.23	98.167	99.2284	76.4435
4.67	95.3413
Panel C		IC50 values (ug/mL)
		Trial 1	Trial 2	Trial 3
Venom		23.04	22.21	23.51
Venom + varespladib		29.24	29.16	32.7
Combined CTx + varespladib		27.96	30	23.07
Combined CTx + varespladib		25.63	33.25	28.72
