# Supplementary material for: Dermonecrosis caused by a spitting cobra snakebite results from toxin potentiation and is prevented by the repurposed drug varespladib
Source: Proc Natl Acad Sci U S A. 2024 Apr 30;121(19):e2315597121. doi: 10.1073/pnas.2315597121 (PMC11087757; doi:10.1073/pnas.2315597121)
Supplement: Supplementary file 7 — Dataset S06 (XLSX) [file pnas.2315597121.sd06.xlsx]

## Sheet: Fig 6
Figure 6
Panel A	Lesion Area (mm^2)
	Mouse 1	Mouse 2	Mouse 3	Mouse 4	Mouse 5
Venom	46.24	40.96	50.41	43.56	32.49
Venom + varespladib	0	16	0	0	0
Panel B	Lesion Area (mm^2)
	Mouse 1	Mouse 2	Mouse 3	Mouse 4	Mouse 5	Mouse 6
Venom	21.16	34.81	43.56	32.49	32.49	39.69
Venom + varespladib 0 min	3.61	6.25	0	0	0	0
Venom + varespladib 15 min	12.96	17.64	10.24	10.24	16.81
Venom + varespladib 60 min	20.25	12.96	12.96	16.81	25	10.24
Panel C	Lesion Area (mm^2)
	Mouse 1	Mouse 2	Mouse 3	Mouse 4	Mouse 5	Mouse 6
Venom	31.36	38.44	32.49	32.49	39.69	37.21
Venom + varespladib 0 min	30.25	29.16	36	31.36	25	27.04
Venom + varespladib 30 min	24.01	32.49	32.49	31.36
Venom + varespladib 60 min	32.49	32.49	42.25	28.09	36
Venom + varespladib 120 min	27.04	32.49	30.25	31.36	36
Panel D	Plasma CK (U/L)
	Mouse 1	Mouse 2	Mouse 3	Mouse 4
Venom	4166	3973	6823	8172
Venom + varespladib	2519	1969	1970	1420
PBS Control	183	204	220	192
Panel E	Plasma CK (U/L)
	Mouse 1	Mouse 2	Mouse 3	Mouse 4	Mouse 5
Venom	6894	11287	7125	5791	9069
Venom + varespladib 0 min (IV)	1462	3238	2137	2934
Venom + varespladib 15 min (IV)	1333	3580	2587	2095
Venom + varespladib 0 min (IM)	2606	1951	3550	3283	2597
Venom + varespladib 15 min (IM)	4320	3363	2106	3769	4726
PBS Control	220	236	190	208
